# Supplementary material for: Experimental and Numerical Investigation of 3D Printing PLA Origami Tubes under Quasi-Static Uniaxial Compression
Source: Polymers (Basel). 2022 Oct 2;14(19):4135. doi: 10.3390/polym14194135 (PMC9573725; doi:10.3390/polym14194135)
Supplement: Supplementary file 1 [file polymers-14-04135-s001.zip]

Archive with 1 entries (1 files):
- polymers-1950075-supplementary.pdf
